# Supplementary material for: Natural history collections are critical resources for contemporary and future studies of urban evolution
Source: Evol Appl. 2020 Jul 2;14(1):233–47. doi: 10.1111/eva.13045 (PMC7819571; doi:10.1111/eva.13045)
Supplement: Supplementary file 2 — Table S1 [file EVA-14-233-s002.xlsx]

## Sheet: Sheet1
Year	Title	Journal	Museum Specimen Use Indicated	Created Archivable Resource	Archived in Appropriate Repository	DOI	Citation
2010	Is it easy to be urban? Convergent success in urban habitats among lineages of a widespread native ant	PLoS One	N	Y	Y	10.1371/journal.pone.0009194	Menke, S.B., Booth, W., Dunn, R.R., Schal, C., Vargo, E.L. and Silverman, J., 2010. Is it easy to be urban? Convergent success in urban habitats among lineages of a widespread native ant. PLoS One, 5(2).
2011	Testing alternative hypotheses for evolutionary diversification in an African songbird: rainforest refugia versus ecological gradients	Evolution	N	Y	N	10.1111/j.1558-5646.2011.01386.x	Kirschel, A. N., Slabbekoorn, H., Blumstein, D. T., Cohen, R. E., de Kort, S. R., Buermann, W., & Smith, T. B. (2011). Testing alternative hypotheses for evolutionary diversification in an African songbird: rainforest refugia versus ecological gradients. Evolution: International Journal of Organic Evolution, 65(11), 3162-3174.
2011	Alphacoronaviruses in New World bats: prevalence, persistence, phylogeny, and potential for interaction with humans	PLoS One	N	Y	N	10.1371/journal.pone.0019156	Osborne, C., Cryan, P. M., O'Shea, T. J., Oko, L. M., Ndaluka, C., Calisher, C. H., Berglund, A.D., Klavetter, M.L., Bowen, R.A., Holmes, K.V., & Dominguez, S. R. (2011). Alphacoronaviruses in New World bats: prevalence, persistence, phylogeny, and potential for interaction with humans. PloS one, 6(5), e19156.
2011	Inter-individual variability in fear of humans and relative brain size of the species are related to contemporary urban invasion in birds	PLoS One	N	Y	N	10.1371/journal.pone.0018859	Carrete, M. and Tella, J.L., 2011. Inter-individual variability in fear of humans and relative brain size of the species are related to contemporary urban invasion in birds. PloS one, 6(4).
2011	Mother Knows Best: Dominant Females Determine Offspring Dispersal in Red Foxes (Vulpes vulpes)	PLoS One	N	Y	N	10.1371/journal.pone.0022145	Whiteside, H. M., Dawson, D. A., Soulsbury, C. D., & Harris, S. (2011). Mother knows best: dominant females determine offspring dispersal in red foxes (Vulpes vulpes). PloS one, 6(7), e22145.
2011	Spatial heterogeneity in genetic relatedness among house sparrows along an urban-rural gradient as revealed by individual-based analysis	Molecular Ecology	N	Y	N	10.1111/j.1365-294X.2011.05316.x	Vangestel, C., Mergeay, J., Dawson, D.A., Vandomme, V. and Lens, L., 2011. Spatial heterogeneity in genetic relatedness among house sparrows along an urban–rural gradient as revealed by individual‐based analysis. Molecular Ecology, 20(22), pp.4643-4653.
2011	Changes in Parasitoid Communities Over Time and Space: A Historical Case Study of the Maize Pest Ostrinia nubilalis	PLoS One	N	Y	N	10.1371/journal.pone.0025374	Folcher, L., Bourguet, D., Thiéry, D., Pélozuelo, L., Phalip, M., Weissenberger, A., Eychenne, N., Regnault-Roger, C. and Delos, M., 2011. Changes in parasitoid communities over time and space: a historical case study of the maize pest Ostrinia nubilalis. Plos one, 6(9).
2011	Multiple geographic origins of commensalism and complex dispersal history of black rats	PLoS One	Y	Y	N	10.1371/journal.pone.0026357	Aplin, K.P., Suzuki, H., Chinen, A.A., Chesser, R.T., Ten Have, J., Donnellan, S.C., Austin, J., Frost, A., Gonzalez, J.P., Herbreteau, V. and Catzeflis, F., 2011. Multiple geographic origins of commensalism and complex dispersal history of black rats. PloS one, 6(11).
2012	The population genetics of sporophytic self-incompatibility in three hybridizing senecio (asteraceae) species with contrasting population histories	Evolution	N	Y	N	10.1111/evo.12033	Brennan, A. C., Harris, S. A., & Hiscock, S. J. (2013). The population genetics of sporophytic self‐incompatibility in three hybridizing Senecio (Asteraceae) species with contrasting population histories. Evolution, 67(5), 1347-1367.
2012	Anthropogenic habitat disturbance and ecological divergence between incipient species of the malaria mosquito Anopheles gambiae	PLoS One	N	Y	N	10.1371/journal.pone.0039453	Kamdem, C., Fossog, B.T., Simard, F., Etouna, J., Ndo, C., Kengne, P., Bousses, P., Etoa, F.X., Awono-Ambene, P., Fontenille, D. and Antonio-Nkondjio, C., 2012. Anthropogenic habitat disturbance and ecological divergence between incipient species of the malaria mosquito Anopheles gambiae. PloS one, 7(6), p.e39453.
2012	Genetic structure, nestmate recognition and behaviour of two cryptic species of the invasive big-headed ant Pheidole megacephala	PLoS One	N	Y	N	10.1371/journal.pone.0031480	Fournier, D., Tindo, M., Kenne, M., Masse, P.S.M., Van Bossche, V., De Coninck, E. and Aron, S., 2012. Genetic structure, nestmate recognition and behaviour of two cryptic species of the invasive big-headed ant Pheidole megacephala. PLoS One, 7(2).
2012	Phylogenetic evidence that two distinct Trichuris genotypes infect both humans and non-human primates	PLoS One	N	Y	N	10.1371/journal.pone.0044187	Ravasi, D.F., O’Riain, M.J., Davids, F. and Illing, N., 2012. Phylogenetic evidence that two distinct Trichuris genotypes infect both humans and non-human primates. PloS one, 7(8), p.e44187.
2012	Phylogeography and population genetic structure of the ornate dragon lizard, Ctenophorus ornatus	PLoS One	N	Y	N	10.1371/journal.pone.0046351	Levy, E., Kennington, W.J., Tomkins, J.L. and LeBas, N.R., 2012. Phylogeography and population genetic structure of the ornate dragon lizard, Ctenophorus ornatus. PloS one, 7(10), p.e46351.
2012	Spatial sorting drives morphological variation in the invasive bird, Acridotheris tristis	PLoS One	N	Y	N	10.1371/journal.pone.0038145	Berthouly-Salazar, C., van Rensburg, B.J., Le Roux, J.J., Van Vuuren, B.J. and Hui, C., 2012. Spatial sorting drives morphological variation in the invasive bird, Acridotheris tristis. PLoS One, 7(5), p.e38145.
2012	How Noisy Does a Noisy Miner Have to Be? Amplitude Adjustments of Alarm Calls in an Avian Urban 'Adapter'	PLoS One	N	Y	N	10.1371/journal.pone.0029960	Lowry, H., Lill, A. and Wong, B.B., 2012. How noisy does a noisy miner have to be? Amplitude adjustments of alarm calls in an avian urban ‘adapter’. PLoS One, 7(1).
2012	Insecticide Resistance in the Dengue Vector Aedes aegypti from Martinique: Distribution, Mechanisms and Relations with Environmental Factors	PLoS One	N	Y	N	10.1371/journal.pone.0030989	Marcombe, S., Mathieu, R.B., Pocquet, N., Riaz, M.A., Poupardin, R., Sélior, S., Darriet, F., Reynaud, S., Yebakima, A., Corbel, V. and David, J.P., 2012. Insecticide resistance in the dengue vector Aedes aegypti from Martinique: distribution, mechanisms and relations with environmental factors. PloS one, 7(2).
2012	Spatiotemporal population genetics of the endangered Perote ground squirrel (Xerospermophilus perotensis) in a fragmented landscape	Journal of Mammalogy	Y	Y	N	10.1644/11-MAMM-A-371.1	Ochoa, A., Gasca, J., Ceballos, G.J. and Eguiarte, L.E., 2012. Spatiotemporal population genetics of the endangered Perote ground squirrel (Xerospermophilus perotensis) in a fragmented landscape. Journal of Mammalogy, 93(4), pp.1061-1074.
2013	A 454 Survey Reveals the Community Composition and Core Microbiome of the Common Bed Bug (Cimex lectularius) across an Urban Landscape	PLoS One	N	Y	N	10.1371/journal.pone.0061465	Meriweather, M., Matthews, S., Rio, R., & Baucom, R. S. (2013). A 454 survey reveals the community composition and core microbiome of the common bed bug (Cimex lectularius) across an urban landscape. PloS one, 8(4), e61465.
2013	Evolutionary dynamics of a rapidly receding southern range boundary in the threatened California Red-Legged Frog (Rana draytonii)	Evolutionary Applications	N	Y	N	10.1111/eva.12067	Richmond, J.Q., Barr, K.R., Backlin, A.R., Vandergast, A.G. and Fisher, R.N., 2013. Evolutionary dynamics of a rapidly receding southern range boundary in the threatened C alifornia R ed‐L egged F rog (R ana draytonii). Evolutionary Applications, 6(5), pp.808-822.
2013	A link between historical population decline in the threatened great bustard and human expansion in Iberia: evidence from genetic and demographic data	Biological Journal of The Linnean Society	N	Y	N	10.1111/bij.12152	Horreo, J.L., Palacín, C., Alonso, J.C. and Milá, B., 2013. A link between historical population decline in the threatened great bustard and human expansion in Iberia: evidence from genetic and demographic data. Biological Journal of the Linnean Society, 110(3), pp.518-527.
2013	Morphological Clines and Weak Drift along an Urbanization Gradient in the Butterfly, Pieris rapae	PLoS One	N	Y	N	10.1371/journal.pone.0083095	Schoville SD, Widmer I, Deschamps-Cottin M, Lizée M, Després L (2013) Morphological Clines and Weak Drift along an Urbanization Gradient in the Butterfly, Pieris rapae. PLoS ONE 8(12): e83095. doi:10.1371/journal.pone.0083095
2013	Population biology of establishment in New Zealand hedgehogs inferred from genetic and historical data: conflict or compromise?	Molecular Ecology	N	Y	N	10.1111/mec.12331	Bolfíková, B., Konečný, A., Pfäffle, M., Skuballa, J., & Hulva, P. (2013). Population biology of establishment in New Zealand hedgehogs inferred from genetic and historical data: conflict or compromise?. Molecular ecology, 22(14), 3709-3720.
2013	Population structure of the Chagas disease vector, Triatoma infestans, at the urban-rural interface	Molecular Ecology	N	Y	N	10.1111/mec.12471	Foley, E. A., Khatchikian, C. E., Hwang, J., Ancca‐Juárez, J., Borrini‐Mayori, K., Quıspe‐Machaca, V. R., ... & Chagas Disease Working Group in Arequipa. (2013). Population structure of the C hagas disease vector, T riatoma infestans, at the urban–rural interface. Molecular ecology, 22(20), 5162-5171.
2013	Signatures of rapid evolution in urban and rural transcriptomes of white-footed mice (Peromyscus leucopus) in the New York metropolitan area	PLoS One	N	Y	N	10.1371/journal.pone.0074938	Harris, S.E., Munshi-South, J., Obergfell, C. and O’Neill, R., 2013. Signatures of rapid evolution in urban and rural transcriptomes of white-footed mice (Peromyscus leucopus) in the New York metropolitan area. PLoS One, 8(8), p.e74938.
2013	Bird song and anthropogenic noise: vocal constraints may explain why birds sing higher-frequency songs in cities	Proceedings of The Royal Society B-Biological Sciences	N	Y	N	10.1098/rspb.2012.2798	Nemeth, E., Pieretti, N., Zollinger, S.A., Geberzahn, N., Partecke, J., Miranda, A.C. and Brumm, H., 2013. Bird song and anthropogenic noise: vocal constraints may explain why birds sing higher-frequency songs in cities. Proceedings of the Royal Society B: Biological Sciences, 280(1754), p.20122798.
2013	Anthropogenic environments exert variable selection on cranial capacity in mammals	Proceedings of The Royal Society B-Biological Sciences	Y	N	NA	10.1098/rspb.2013.1384	Snell-Rood, E.C. and Wick, N., 2013. Anthropogenic environments exert variable selection on cranial capacity in mammals. Proceedings of the Royal Society B: Biological Sciences, 280(1769), p.20131384.
2014	Ancient urban ecology reconstructed from archaeozoological remains of small mammals in the Near East	PLoS One	Y	Y	N	10.1371/journal.pone.0091795	Weissbrod, L., Malkinson, D., Cucchi, T., Gadot, Y., Finkelstein, I. and Bar-Oz, G., 2014. Ancient urban ecology reconstructed from archaeozoological remains of small mammals in the Near East. PloS one, 9(3).
2014	Genetic identity of the critically endangered Wimmer's shrew Crocidura wimmeri	Biological Journal of The Linnean Society	Y	Y	Y	10.1111/bij.12196	Vogel, P., Vogel, V., Fumagalli, L., Kadjo, B., Kouadio, R.Y. and Dubey, S., 2014. Genetic identity of the critically endangered Wimmer's shrew Crocidura wimmeri. Biological Journal of the Linnean Society, 111(1), pp.224-229.
2015	Adaptive role of inversion polymorphism of Drosophila subobscura in lead stressed environment	PLoS One	N	Y	N	10.1371/journal.pone.0131270	Kenig, B., Novičić, Z. K., Patenković, A., Stamenković-Radak, M., & Anđelković, M. (2015). Adaptive role of inversion polymorphism of Drosophila subobscura in lead stressed environment. PloS one, 10(6), e0131270.
2015	Stable isotopes reveal links between human food inputs and urban ant diets	Proceedings of The Royal Society B-Biological Sciences	N	Y	N	10.1098/rspb.2014.2608	Penick, C. A., Savage, A. M., & Dunn, R. R. (2015). Stable isotopes reveal links between human food inputs and urban ant diets. Proceedings of the Royal Society B: Biological Sciences, 282(1806), 20142608.
2015	Population genetic diversity of the clonal self-incompatible herbaceous plant Linaria vulgaris along an urbanization gradient	Biological Journal of the Linnean Society	N	Y	N	10.1111/bij.12602	Bartlewicz, J., Vandepitte, K., Jacquemyn, H., & Honnay, O. (2015). Population genetic diversity of the clonal self-incompatible herbaceous plant Linaria vulgaris along an urbanization gradient. Biological Journal of the Linnean Society, 116(3), 603-613.
2015	Feeding and Reproductive Ecology of Bachia bicolor (Squamata: Gymnophthalmidae) in Urban Ecosystems from Colombia	Journal of Herpetology	N	Y	Y	10.1670/12-261	Ramos-Pallares, E., Anaya-Rojas, J.M., Serrano-Cardozo, V.H. and Ramírez-Pinilla, M.P., 2015. Feeding and reproductive ecology of Bachia bicolor (Squamata: Gymnophthalmidae) in urban ecosystems from Colombia. Journal of Herpetology, 49(1), pp.108-117.
2015	Microevolution of Aedes aegypti	PLoS One	N	Y	Y	10.1371/journal.pone.0137851	Louise, C., Vidal, P.O. and Suesdek, L., 2015. Microevolution of Aedes aegypti. Plos one, 10(9).
2015	Conservation biogeography of the Cerrado's wild edible plants under climate change: Linking biotic stability with agricultural expansion	American Journal of Botany	Y	N	NA	10.3732/ajb.1400352	de Oliveira, G., Lima‐Ribeiro, M.S., Terribile, L.C., Dobrovolski, R., Telles, M.P.D.C. and Diniz‐Filho, J.A.F., 2015. Conservation biogeography of the Cerrado's wild edible plants under climate change: Linking biotic stability with agricultural expansion. American journal of botany, 102(6), pp.870-877.
2016	Urbanization drives the evolution of parallel clines in plant populations	Proceedings of The Royal Society B-Biological Sciences	N	Y	N	10.1098/rspb.2016.2180	Thompson, K. A., Renaudin, M., & Johnson, M. T. (2016). Urbanization drives the evolution of parallel clines in plant populations. Proceedings of the Royal Society B: Biological Sciences, 283(1845), 20162180.
2016	Learning to cope: vocal adjustment to urban noise is correlated with prior experience in black-capped chickadees	Proceedings of The Royal Society B-Biological Sciences	N	Y	N	10.1098/rspb.2016.1058	LaZerte, S. E., Slabbekoorn, H., & Otter, K. A. (2016). Learning to cope: vocal adjustment to urban noise is correlated with prior experience in black-capped chickadees. Proceedings of the Royal Society B: Biological Sciences, 283(1833), 20161058.
2016	Tails of the City: Caudal Autotomy in the Tropical Lizard, Anolis cristatellus, in Urban and Natural Areas of Puerto Rico	Journal of Herpetology	N	Y	N	10.1670/15-039	Tyler, R. K., Winchell, K. M., & Revell, L. J. (2016). Tails of the city: caudal autotomy in the tropical lizard, Anolis cristatellus, in urban and natural areas of Puerto Rico. Journal of Herpetology, 50(3), 435-441.
2016	Gut microbiome and dietary patterns in different Saudi populations and monkeys	Scientific Reports	N	Y	N	10.1038/srep32191	Angelakis, E., Yasir, M., Bachar, D., Azhar, E.I., Lagier, J.C., Bibi, F., Jiman-Fatani, A.A., Alawi, M., Bakarman, M.A., Robert, C. and Raoult, D., 2016. Gut microbiome and dietary patterns in different Saudi populations and monkeys. Scientific reports, 6, p.32191.
2016	Phenotypic shifts in urban areas in the tropical lizard Anolis	Evolution	N	Y	N	10.1111/evo.12925	Winchell, K. M., Reynolds, R. G., Prado‐Irwin, S. R., Puente‐Rolón, A. R., & Revell, L. J. (2016). Phenotypic shifts in urban areas in the tropical lizard Anolis cristatellus. Evolution, 70(5), 1009-1022.
2016	Population genomics of the Anthropocene: urbanization is negatively associated with genome‐wide variation in white‐footed mouse populations	Evolutionary Applications	N	Y	N	10.1111/eva.12357	Munshi‐South, J., Zolnik, C. P., & Harris, S. E. (2016). Population genomics of the Anthropocene: Urbanization is negatively associated with genome‐wide variation in white‐footed mouse populations. Evolutionary applications, 9(4), 546-564.
2016	Genetic basis for rapidly evolved tolerance in the wild: adaptation to toxic pollutants by an estuarine fish species	Molecular Ecology	N	Y	N	10.1111/mec.13848	Nacci, D., Proestou, D., Champlin, D., Martinson, J. and Waits, E.R., 2016. Genetic basis for rapidly evolved tolerance in the wild: adaptation to toxic pollutants by an estuarine fish species. Molecular ecology, 25(21), pp.5467-5482.
2016	The genomic landscape of rapid repeated evolutionary adaptation to toxic pollution in wild fish	Science	N	Y	N	10.1126/science.aah4993	Reid, N.M., Proestou, D.A., Clark, B.W., Warren, W.C., Colbourne, J.K., Shaw, J.R., Karchner, S.I., Hahn, M.E., Nacci, D., Oleksiak, M.F. and Crawford, D.L., 2016. The genomic landscape of rapid repeated evolutionary adaptation to toxic pollution in wild fish. Science, 354(6317), pp.1305-1308.
2016	Patterns of Song across Natural and Anthropogenic Soundscapes Suggest That White-Crowned Sparrows Minimize Acoustic Masking and Maximize Signal Content	PLoS One	N	Y	N	10.1371/journal.pone.0154456	Derryberry, E.P., Danner, R.M., Danner, J.E., Derryberry, G.E., Phillips, J.N., Lipshutz, S.E., Gentry, K. and Luther, D.A., 2016. Patterns of song across natural and anthropogenic soundscapes suggest that white-crowned sparrows minimize acoustic masking and maximize signal content. PLoS One, 11(4).
2016	Global population divergence and admixture of the brown rat (Rattus norvegicus)	Proceedings of The Royal Society B-Biological Sciences	Y	Y	Y	10.1098/rspb.2016.1762	Puckett, E.E., Park, J., Combs, M., Blum, M.J., Bryant, J.E., Caccone, A., Costa, F., Deinum, E.E., Esther, A., Himsworth, C.G. and Keightley, P.D., 2016. Global population divergence and admixture of the brown rat (Rattus norvegicus). Proceedings of the Royal Society B: Biological Sciences, 283(1841), p.20161762.
2017	Urban landscapes can change virus gene flow and evolution in a fragmentation‐sensitive carnivore	Molecular Ecology	N	Y	N	10.1111/mec.14375	Fountain‐Jones, N. M., Craft, M. E., Funk, W. C., Kozakiewicz, C., Trumbo, D. R., Boydston, E. E., ... & Carver, S. (2017). Urban landscapes can change virus gene flow and evolution in a fragmentation‐sensitive carnivore. Molecular ecology, 26(22), 6487-6498.
2017	Unintentional exposure to terrestrial pesticides drives widespread and predictable evolution of resistance in freshwater crustaceans	Evolutionary Applications	N	Y	N	10.1111/eva.12584	Major, K. M., Weston, D. P., Lydy, M. J., Wellborn, G. A., & Poynton, H. C. (2018). Unintentional exposure to terrestrial pesticides drives widespread and predictable evolution of resistance in freshwater crustaceans. Evolutionary applications, 11(5), 748-761.
2017	Higher songs of city birds may not be an individual response to noise	Proceedings of The Royal Society B-Biological Sciences	N	Y	N	10.1098/rspb.2017.0602	Zollinger, S. A., Slater, P. J., Nemeth, E., & Brumm, H. (2017). Higher songs of city birds may not be an individual response to noise. Proceedings of the Royal Society B: Biological Sciences, 284(1860), 20170602.
2017	Microgeographic differentiation in thermal performance curves between rural and urban populations of an aquatic insect	Evolutionary Applications	N	Y	N	10.1111/eva.12512	Tüzün, N., Op de Beeck, L., Brans, K.I., Janssens, L. and Stoks, R., 2017. Microgeographic differentiation in thermal performance curves between rural and urban populations of an aquatic insect. Evolutionary applications, 10(10), pp.1067-1075.
2017	Great tits and the city: Distribution of genomic diversity and gene–environment associations along an urbanization gradient	Evolutionary Applications	N	Y	N	10.1111/eva.12580	Perrier, C., Lozano del Campo, A., Szulkin, M., Demeyrier, V., Gregoire, A. and Charmantier, A., 2018. Great tits and the city: Distribution of genomic diversity and gene–environment associations along an urbanization gradient. Evolutionary applications, 11(5), pp.593-613.
2017	Archipelagos of the Anthropocene: rapid and extensive differentiation of native terrestrial vertebrates in a single metropolis	Molecular Ecology	N	Y	N	10.1111/mec.14042	Littleford‐Colquhoun, B.L., Clemente, C., Whiting, M.J., Ortiz‐Barrientos, D. and Frère, C.H., 2017. Archipelagos of the Anthropocene: rapid and extensive differentiation of native terrestrial vertebrates in a single metropolis. Molecular Ecology, 26(9), pp.2466-2481.
2017	Microgeographic population structuring of Aedes aegypti (Diptera: Culicidae)	PLoS One	N	Y	N	10.1371/journal.pone.0185150	Wilke, A.B.B., Wilk-da-Silva, R. and Marrelli, M.T., 2017. Microgeographic population structuring of Aedes aegypti (Diptera: Culicidae). PloS one, 12(9).
2017	Sexual selection reinforces a higher flight endurance in urban damselflies	Evolutionary Applications	N	Y	N	10.1111/eva.12485	Tüzün, N., Op de Beeck, L., & Stoks, R. (2017). Sexual selection reinforces a higher flight endurance in urban damselflies. Evolutionary applications, 10(7), 694-703.
2017	Signatures of positive selection and local adaptation to urbanization in white‐footed mice (Peromyscus leucopus)	Molecular Ecology	N	Y	N	10.1111/mec.14369	Harris, S. E., & Munshi‐South, J. (2017). Signatures of positive selection and local adaptation to urbanization in white‐footed mice (Peromyscus leucopus). Molecular ecology, 26(22), 6336-6350.
2017	Spatial population genomics of the brown rat (Rattus norvegicus) in New York City	Molecular Ecology	N	Y	N	10.1111/mec.14437	Combs, M., Puckett, E. E., Richardson, J., Mims, D., & Munshi‐South, J. (2018). Spatial population genomics of the brown rat (Rattus norvegicus) in New York City. Molecular ecology, 27(1), 83-98.
2017	Population genetics, community of parasites, and resistance to rodenticides in an urban brown rat (Rattus norvegicus) population	PLoS One	N	Y	N	10.1371/journal.pone.0184015	Desvars-Larrive, A., Pascal, M., Gasqui, P., Cosson, J.F., Benoit, E., Lattard, V., Crespin, L., Lorvelec, O., Pisanu, B., Teynié, A. and Vayssier-Taussat, M., 2017. Population genetics, community of parasites, and resistance to rodenticides in an urban brown rat (Rattus norvegicus) population. PloS one, 12(9), p.e0184015.
2017	Body size and reproduction of a non-native lizard are enhanced in an urban environment	Biological Journal of The Linnean Society	N	Y	Y	10.1093/biolinnean/blx109	Hall, J.M. and Warner, D.A., 2017. Body size and reproduction of a non-native lizard are enhanced in an urban environment. Biological Journal of the Linnean Society 122(4): 860-871.
2017	Evolutionary and Ecological Factors Influencing an Anuran Community Structure in an Atlantic Rainforest Urban Fragment	Copeia	N	Y	Y	10.1643/CH-15-298	Leite-Filho, E., de Oliveira, F.A., Eloi, F.J., Liberal, C.N., Lopes, A.O. and Mesquita, D.O., 2017. Evolutionary and ecological factors influencing an anuran community structure in an Atlantic Rainforest urban Fragment. Copeia, 105(1), pp.64-74.
2017	Floristic response to urbanization: Filtering of the bioregional flora in Indianapolis, Indiana, USA	American Journal of Botany	Y	N	NA	10.3732/ajb.1700136	Dolan, R.W., Aronson, M.F. and Hipp, A.L., 2017. Floristic response to urbanization: Filtering of the bioregional flora in Indianapolis, Indiana, USA. American journal of botany, 104(8), pp.1179-1187.
2017	Persistence of historical population structure in an endangered species despite near‐complete biome conversion in California's San Joaquin Desert	Molecular Ecology	Y	Y	N	10.1111/mec.14125	Richmond, J.Q., Wood, D.A., Westphal, M.F., Vandergast, A.G., Leaché, A.D., Saslaw, L.R., Butterfield, H.S. and Fisher, R.N., 2017. Persistence of historical population structure in an endangered species despite near‐complete biome conversion in California's San Joaquin Desert. Molecular ecology, 26(14), pp.3618-3635.
2018	Urban hubs of connectivity: contrasting patterns of gene flow within and among cities in the western black widow spider	Proceedings of The Royal Society B-Biological Sciences	N	Y	N	10.1098/rspb.2018.1224	Miles, L. S., Dyer, R. J., & Verrelli, B. C. (2018). Urban hubs of connectivity: Contrasting patterns of gene flow within and among cities in the western black widow spider. Proceedings of the Royal Society B: Biological Sciences, 285(1884), 20181224.
2018	Urban rat races: spatial population genomics of brown rats (Rattus norvegicus) compared across multiple cities	Proceedings of The Royal Society B-Biological Sciences	N	Y	N	10.1098/rspb.2018.0245	Combs, M., Byers, K. A., Ghersi, B. M., Blum, M. J., Caccone, A., Costa, F., ... & Munshi-South, J. (2018). Urban rat races: spatial population genomics of brown rats (Rattus norvegicus) compared across multiple cities. Proceedings of the Royal Society B: Biological Sciences, 285(1880), 20180245.
2018	Urbanization drives genetic differentiation in physiology and structures the evolution of pace-of-life syndromes in the water flea Daphnia magna	Proceedings of The Royal Society B-Biological Sciences	N	Y	N	10.1098/rspb.2018.0169	Brans, K. I., Stoks, R., & De Meester, L. (2018). Urbanization drives genetic differentiation in physiology and structures the evolution of pace-of-life syndromes in the water flea Daphnia magna. Proceedings of the Royal Society B: Biological Sciences, 285(1883), 20180169.
2018	Where do winter crows go? Characterizing partial migration of American Crows with satellite telemetry, stable isotopes, and molecular markers	The Auk	N	Y	N	10.1642/AUK-18-23.1	Townsend, A. K., Frett, B., McGarvey, A., & Taff, C. C. (2018). Where do winter crows go? Characterizing partial migration of American Crows with satellite telemetry, stable isotopes, and molecular markers. The Auk: Ornithological Advances, 135(4), 964-974.
2018	Linking locomotor performance to morphological shifts in urban lizards	Proceedings of The Royal Society B-Biological Sciences	N	Y	N	10.1098/rspb.2018.0229	Winchell, K.M., Maayan, I., Fredette, J.R. and Revell, L.J., 2018. Linking locomotor performance to morphological shifts in urban lizards. Proceedings of the Royal Society B: Biological Sciences, 285(1880), p.20180229.
2018	Genome-wide single nucleotide polymorphism scan suggests adaptation to urbanization in an important pollinator, the red-tailed bumblebee (Bombus lapidarius L.)	Proceedings of The Royal Society B-Biological Sciences	N	Y	N	10.1098/rspb.2017.2806	Theodorou, P., Radzevičiūtė, R., Kahnt, B., Soro, A., Grosse, I. and Paxton, R.J., 2018. Genome-wide single nucleotide polymorphism scan suggests adaptation to urbanization in an important pollinator, the red-tailed bumblebee (Bombus lapidarius L.). Proceedings of the Royal Society B: Biological Sciences, 285(1877), p.20172806.
2018	Parallel evolution of vgsc mutations at domains IS6, IIS6 and IIIS6 in pyrethroid resistant Aedes aegypti from Mexico	Scientific Reports	N	Y	N	10.1038/s41598-018-25222-0	Saavedra-Rodriguez, K., Maloof, F.V., Campbell, C.L., Garcia-Rejon, J., Lenhart, A., Penilla, P., Rodriguez, A., Sandoval, A.A., Flores, A.E., Ponce, G. and Lozano, S., 2018. Parallel evolution of vgsc mutations at domains IS6, IIS6 and IIIS6 in pyrethroid resistant Aedes aegypti from Mexico. Scientific reports, 8(1), p.6747.
2018	Evolution of genomic variation in the burrowing owl in response to recent colonization of urban areas	Proceedings of The Royal Society B-Biological Sciences	N	Y	N	10.1098/rspb.2018.0206	Mueller, J.C., Kuhl, H., Boerno, S., Tella, J.L., Carrete, M. and Kempenaers, B., 2018. Evolution of genomic variation in the burrowing owl in response to recent colonization of urban areas. Proceedings of the Royal Society B: Biological Sciences, 285(1878), p.20180206.
2018	Evolution of thermal tolerance and its fitness consequences: parallel and non-parallel responses to urban heat islands across three cities	Proceedings of The Royal Society B-Biological Sciences	N	Y	N	10.1098/rspb.2018.0036	Diamond, S.E., Chick, L.D., Perez, A., Strickler, S.A. and Martin, R.A., 2018. Evolution of thermal tolerance and its fitness consequences: parallel and non-parallel responses to urban heat islands across three cities. Proceedings of the Royal Society B: Biological Sciences, 285(1882), p.20180036.
2018	Consumer‐resource interactions along urbanization gradients drive natural selection	Evolution	N	Y	N	10.1111/evo.13544	Start, D., Bonner, C., Weis, A.E. and Gilbert, B., 2018. Consumer‐resource interactions along urbanization gradients drive natural selection. Evolution, 72(9), pp.1863-1873.
2018	Loss of dendritic connectivity in southern California's urban riverscape facilitates decline of an endemic freshwater fish	Molecular Ecology	N	Y	Y	10.1111/mec.14445	Richmond, J.Q., Backlin, A.R., Galst‐Cavalcante, C., O'Brien, J.W. and Fisher, R.N., 2018. Loss of dendritic connectivity in southern California's urban riverscape facilitates decline of an endemic freshwater fish. Molecular ecology, 27(2), pp.369-386.
2018	Microbial Community Composition Reveals Spatial Variation and Distinctive Core Microbiome of the Weaver Ant Oecophylla smaragdina in Malaysia	Scientific Reports	N	Y	Y	10.1038/s41598-018-29159-2	Chua, K.O., Song, S.L., Yong, H.S., See-Too, W.S., Yin, W.F. and Chan, K.G., 2018. Microbial Community Composition Reveals Spatial Variation and Distinctive Core Microbiome of the Weaver Ant Oecophylla smaragdina in Malaysia. Scientific Reports 8(1): .1-11.
2018	Acoustic adaptation to city noise through vocal learning by a songbird	Proceedings of The Royal Society B-Biological Sciences	N	Y	N	10.1098/rspb.2018.1356	Moseley, D.L., Derryberry, G.E., Phillips, J.N., Danner, J.E., Danner, R.M., Luther, D.A. and Derryberry, E.P., 2018. Acoustic adaptation to city noise through vocal learning by a songbird. Proceedings of the Royal Society B 285(1888): 20181356.
2018	Frogs adapt to physiologically costly anthropogenic noise	Proceedings of The Royal Society B-Biological Sciences	N	Y	N	10.1098/rspb.2018.2194	Tennessen, J.B., Parks, S.E., Swierk, L., Reinert, L.K., Holden, W.M., Rollins-Smith, L.A., Walsh, K.A. and Langkilde, T., 2018. Frogs adapt to physiologically costly anthropogenic noise. Proceedings of the Royal Society B 285(1891): 20182194.
2018	Toxicity of various road-deicing salts to Asian clams (Corbicula fluminea)	Environmental Toxicology and Chemistry	N	Y	N	10.1002/etc.4126	Coldsnow, K.D. and Relyea, R.A., 2018. Toxicity of various road‐deicing salts to Asian clams (Corbicula fluminea). Environmental toxicology and chemistry 37(7): 1839-1845.
2018	Little plant, big city: a test of adaptation to urban environments in common ragweed (Ambrosia artemisiifolia)	Proceedings of The Royal Society B-Biological Sciences	N	Y	N	10.1098/rspb.2018.0968	Gorton, A.J., Moeller, D.A. and Tiffin, P., 2018. Little plant, big city: a test of adaptation to urban environments in common ragweed (Ambrosia artemisiifolia). Proceedings of the Royal Society B: Biological Sciences 285(1881): 20180968.
2018	Disruption of the microbiota affects physiological and evolutionary aspects of insecticide resistance in the German cockroach, an important urban pest	PLoS One	N	Y	N	10.1371/journal.pone.0207985	Pietri, J.E., Tiffany, C. and Liang, D., 2018. Disruption of the microbiota affects physiological and evolutionary aspects of insecticide resistance in the German cockroach, an important urban pest. PloS one, 13(12).
2019	The perils of city life: patterns of injury and fluctuating asymmetry in urban lizards	Biological Journal of the Linnean Society	N	Y	N	10.1093/biolinnean/bly205	Winchell, K. M., Briggs, D., & Revell, L. J. (2019). The perils of city life: patterns of injury and fluctuating asymmetry in urban lizards. Biological Journal of the Linnean Society, 126(2), 276-288.
2019	Genetic inheritance and environment determine endocrine plasticity to urban living	Proceedings of The Royal Society B-Biological Sciences	N	Y	N	10.1098/rspb.2019.1215	Ouyang, J. Q., Baldan, D., Munguia, C., & Davies, S. (2019). Genetic inheritance and environment determine endocrine plasticity to urban living. Proceedings of the Royal Society B, 286(1908), 20191215.
2019	Deciphering the worldwide invasion of the Asian long‐horned beetle: A recurrent invasion process from the native area together with a bridgehead effect	Molecular Ecology	N	Y	N	10.1111/mec.15030	Javal, M., Lombaert, E., Tsykun, T., Courtin, C., Kerdelhué, C., Prospero, S., Roques, A. and Roux, G., 2019. Deciphering the worldwide invasion of the Asian long‐horned beetle: A recurrent invasion process from the native area together with a bridgehead effect. Molecular ecology, 28(5), pp.951-967.
2019	City life alters the gut microbiome and stable isotope profiling of the eastern water dragon (Intellagama lesueurii)	Molecular Ecology	N	Y	N	10.1111/mec.15240	Littleford‐Colquhoun, B.L., Weyrich, L.S., Kent, N. and Frere, C.H., 2019. City life alters the gut microbiome and stable isotope profiling of the eastern water dragon (Intellagama lesueurii). Molecular ecology, 28(20), pp.4592-4607.
2019	Evolution, not transgenerational plasticity, explains the adaptive divergence of acorn ant thermal tolerance across an urban‐rural temperature cline	Evolutionary Applications	N	Y	N	10.1111/eva.12826	Martin, R.A., Chick, L.D., Yilmaz, A.R. and Diamond, S.E., Evolution, not transgenerational plasticity, explains the adaptive divergence of acorn ant thermal tolerance across an urban‐rural temperature cline. Evolutionary Applications.
2019	All-Male Groups in Asian Elephants: A Novel, Adaptive Social Strategy in Increasingly Anthropogenic Landscapes of Southern India	Scientific Reports	N	Y	N	10.1038/s41598-019-45130-1	Srinivasaiah, N., Kumar, V., Vaidyanathan, S., Sukumar, R. and Sinha, A., 2019. All-Male Groups in Asian Elephants: A Novel, Adaptive Social Strategy in Increasingly Anthropogenic Landscapes of Southern India. Scientific reports 9(1): 1-11.
2019	Insecticide resistance in Aedes aegypti: An impact from human urbanization?	PLoS One	N	Y	N	10.1371/journal.pone.0218079	Satoto, T.B.T., Satrisno, H., Lazuardi, L. and Diptyanusa, A., 2019. Insecticide resistance in Aedes aegypti: An impact from human urbanization?. PloS one, 14(6).
2019	Geographic variation and evolutionary history of Dipodomys nitratoides (Rodentia: Heteromyidae), a species in severe decline	Journal of Mammalogy	Y	Y	Y	10.1093/jmammal/gyz128	Patton, J.L., Williams, D.F., Kelly, P.A., Cypher, B.L. and Phillips, S.E., 2019. Geographic variation and evolutionary history of Dipodomys nitratoides (Rodentia: Heteromyidae), a species in severe decline. Journal of Mammalogy, 100(5), pp.1546-1563.
