# Supplementary material for: Natural history collections are critical resources for contemporary and future studies of urban evolution
Source: Evol Appl. 2020 Jul 2;14(1):233–47. doi: 10.1111/eva.13045 (PMC7819571; doi:10.1111/eva.13045)
Supplement: Supplementary file 3 — Table S2 [file EVA-14-233-s003.xlsx]

## Sheet: Sheet1
decade	status	organism	median_specimens_per_species	total_species	total_specimens
1900	native	amphibians	24	34	2253
1900	nonnative	amphibians	0	0	0
1910	native	amphibians	28	42	4544
1910	nonnative	amphibians	0	0	0
1920	native	amphibians	36	39	4349
1920	nonnative	amphibians	20	2	40
1930	native	amphibians	75.5	46	9604
1930	nonnative	amphibians	277	1	277
1940	native	amphibians	76	48	10229
1940	nonnative	amphibians	32	2	64
1950	native	amphibians	111	53	17324
1950	nonnative	amphibians	112.5	2	225
1960	native	amphibians	91	56	16852
1960	nonnative	amphibians	9	3	231
1970	native	amphibians	108	59	31000
1970	nonnative	amphibians	113	3	1160
1980	native	amphibians	61	55	13096
1980	nonnative	amphibians	26	4	271
1990	native	amphibians	51.5	54	8546
1990	nonnative	amphibians	74.5	4	898
2000	native	amphibians	29.5	58	6800
2000	nonnative	amphibians	172.5	4	919
1900	native	birds	78	361	50291
1900	nonnative	birds	5	4	76
1910	native	birds	105	372	62610
1910	nonnative	birds	3	7	523
1920	native	birds	68	370	44389
1920	nonnative	birds	5	4	288
1930	native	birds	56	373	35813
1930	nonnative	birds	4.5	10	254
1940	native	birds	24	353	17628
1940	nonnative	birds	3.5	10	121
1950	native	birds	13	356	10097
1950	nonnative	birds	6	9	78
1960	native	birds	19	374	13518
1960	nonnative	birds	3	12	858
1970	native	birds	21	362	16388
1970	nonnative	birds	11	14	730
1980	native	birds	28	367	20615
1980	nonnative	birds	6	13	315
1990	native	birds	20.5	366	15490
1990	nonnative	birds	7	13	332
2000	native	birds	21	356	15356
2000	nonnative	birds	10	13	304
1900	native	mammals	44.5	152	18566
1900	nonnative	mammals	38	4	130
1910	native	mammals	102.5	148	25279
1910	nonnative	mammals	10	7	214
1920	native	mammals	43	153	13835
1920	nonnative	mammals	27	8	194
1930	native	mammals	60	157	25033
1930	nonnative	mammals	19.5	8	403
1940	native	mammals	42	158	15136
1940	nonnative	mammals	15	8	321
1950	native	mammals	26	155	14781
1950	nonnative	mammals	34	7	530
1960	native	mammals	45	160	23512
1960	nonnative	mammals	25	9	700
1970	native	mammals	37.5	166	38460
1970	nonnative	mammals	46.5	10	1160
1980	native	mammals	27.5	154	14316
1980	nonnative	mammals	17	7	163
1990	native	mammals	16	141	6463
1990	nonnative	mammals	16.5	8	493
2000	native	mammals	26	140	17611
2000	nonnative	mammals	44	8	548
1900	native	reptiles	11	67	2774
1900	nonnative	reptiles	0	0	0
1910	native	reptiles	31	76	9974
1910	nonnative	reptiles	0	0	0
1920	native	reptiles	27	80	5505
1920	nonnative	reptiles	3.5	2	7
1930	native	reptiles	90.5	84	14692
1930	nonnative	reptiles	0	0	0
1940	native	reptiles	81.5	84	15556
1940	nonnative	reptiles	3	1	3
1950	native	reptiles	89	87	18892
1950	nonnative	reptiles	4	1	4
1960	native	reptiles	118	87	22761
1960	nonnative	reptiles	1	1	1
1970	native	reptiles	80	92	28315
1970	nonnative	reptiles	2	4	9
1980	native	reptiles	67	87	23472
1980	nonnative	reptiles	3	3	10
1990	native	reptiles	28	85	9030
1990	nonnative	reptiles	2	4	25
2000	native	reptiles	32	85	8912
2000	nonnative	reptiles	9	4	40
